# Supplementary material for: A Comparative Oncology Drug Discovery Pipeline to Identify and Validate New Treatments for Osteosarcoma
Source: Cancers (Basel). 2020 Nov 11;12(11):3335. doi: 10.3390/cancers12113335 (PMC7696249; doi:10.3390/cancers12113335)
Supplement: Supplementary file 1 [file cancers-12-03335-s001.zip]

Archive with 1 entries (1 files):
- cancers-962974-supplementary.7z
